# Supplementary material for: Over-expression of poplar NAC15 gene enhances wood formation in transgenic tobacco
Source: BMC Plant Biol. 2020 Jan 8;20:12. doi: 10.1186/s12870-019-2191-2 (PMC6950812; doi:10.1186/s12870-019-2191-2)
Supplement: Supplementary file 3 — Additional file 3: Excel S1. The FPKM information of differentially expressed NAC genes in the roots, stems and leaves of Populus simonii×P. nigra. (XLS 53 kb) [file 12870_2019_2191_MOESM3_ESM.xls]

## Sheet: Sheet1
Gene ID	Gene Length	L1	L2	L3	R1	R2	R3	S1	S2	S3
Potri.001G061200.1	774	87.53	137.33	136.83	252.24	305	170.98	153.26	160.88	183.78
Potri.001G061200.2	582	8.3	3.01	3.89	4.99	10.42	5.46	4.85	2.21	3.67
Potri.001G061200.3	441	0	2.8	0	0	0	0	0	0	0
Potri.001G061200.4	618	0	0	0	0	0	0	0	0	0
Potri.001G061200.5	612	4.77	0	3.02	4.75	6.28	10.32	7.16	11.9	6.22
Potri.001G080900.1	744	0	0	0	3.32	5.9	1.74	0	0	0
Potri.001G120000.1	1071	0.13	0.78	0.18	0.9	2.67	1.7	1.22	0.45	0.34
Potri.001G120000.2	1071	0.13	0	0.18	0	0	0	0	0.45	0.34
Potri.001G144400.1	1116	3.31	1.52	0	7.9	8.53	2.96	4.75	4.15	4.39
Potri.001G144400.2	1071	0	0	0	0	0	0	0	0	0
Potri.001G144400.3	771	0	0	1.52	1.21	0	0	0	0.36	0
Potri.001G144400.4	1011	0	0.93	1.87	3.78	5.68	4.42	0	0	2.95
Potri.001G206900.1	579	10.53	9.28	11.64	2.41	1.72	1.43	2.59	2.45	0.96
Potri.001G218800.1	741	2.21	9.14	1.5	9.13	13.29	2.97	12.28	122.79	97.59
Potri.001G220500.1	1200	0	0	0	0	0	0	0	0	0
Potri.001G220500.2	969	0	0	0	0	0	0	0	0	0
Potri.001G256600.1	1326	0	0	0	0	0	0	0	0	0
Potri.001G325100.1	741	7.63	12.39	18.05	78.15	98.99	76.73	42.3	68.44	89.67
Potri.001G343800.1	1281	0.5	0	0	1.33	2.3	3.44	2.08	6.03	4.26
Potri.001G343800.2	1188	0.83	0	1.07	4.96	4.49	4.9	8.31	10.21	3.91
Potri.001G343800.3	1125	0	1.47	0	0	0	0	0	0	0
Potri.001G396300.1	972	0	0.07	0.14	0	0	0	0.82	0.21	0.13
Potri.001G396400.1	972	0	0.07	0	0	0	0	0	0.21	0.13
Potri.001G404100.1	1032	15.72	9.62	25.1	12.85	22.98	4.84	27.17	25.6	34.17
Potri.001G404400.1	1083	0.89	1.41	2.74	0.33	0.23	0.22	4.44	3.91	8.16
Potri.001G448400.1	1257	4.79	9.79	6.94	2.03	2.41	3.11	10.63	11.2	16.32
Potri.001G452700.1	1920	3.38	3.66	4.53	4.18	5.87	4.62	4.19	3.1	5.2
Potri.001G452700.2	1920	3.38	3.66	4.53	4.18	5.87	4.62	4.19	3.1	5.2
Potri.002G005800.1	1212	0	0	0	0	0.4	0.59	0.32	0.55	0
Potri.002G037100.1	843	0	2.77	2.73	10.34	3.29	21.39	13.78	8.64	42.35
Potri.002G037100.2	687	2.21	0	0	0	3.27	0	7.79	0	0
Potri.002G057200.1	1200	0.11	0.11	0.42	6.74	12.31	5.96	0	0	1.19
Potri.002G061300.1	1842	1.84	5.3	6.01	11.09	14.84	9.11	5.98	6.38	7.74
Potri.002G061300.2	1830	14.35	18.6	23.7	54.35	71.93	49.56	29.41	39.21	36.34
Potri.002G061300.3	1602	0	0	0	0	0	0	0	0	0
Potri.002G061300.4	1425	0	0	0	0	0.69	0	0	0.64	0.61
Potri.002G081000.1	876	88.66	79.04	124.11	59.84	102.07	56.24	59.23	58.11	111.1
Potri.002G081000.2	615	0	0.51	2.69	0.95	1.48	1.92	0.61	0	3.45
Potri.002G081000.3	486	2.6	2.79	5.4	4.79	5.15	4.76	1.27	1.3	5.17
Potri.002G154000.1	1362	0.29	0.3	1.47	1.97	2.47	4.23	5.46	7.97	8.36
Potri.002G154100.1	1875	0	0	0.32	1.07	0.72	0	1.41	1.97	1.87
Potri.002G154100.2	1779	0	0	0	0.39	0	1.25	0	0	0
Potri.002G154100.3	1602	0.33	0.25	0	0	2.48	0.84	0	1.75	0
Potri.002G154100.4	1725	0	0	0	1.2	0.07	2.59	0.67	1.92	2.4
Potri.002G154200.1	627	0	0	0	0.22	0	0	0	0	0.43
Potri.002G178700.1	1146	0.71	2.4	1.79	1.36	0	0.52	4.72	5.2	3.25
Potri.002G178700.2	1116	0	0	0	0	0.55	0	0	0	0
Potri.002G181900.1	1074	0.85	1.99	0.84	2.13	3.44	3.16	4.58	10.29	8.1
Potri.002G181900.2	726	1.11	0.33	0.59	0	1.14	0	1.2	1.67	0
Potri.002G181900.3	621	0	0	0	0.24	0	0	0	0	0.93
Potri.002G182000.1	747	2.75	4.67	4.46	0.87	2.14	2.54	4.84	6.17	4.64
Potri.002G182000.2	747	2.75	4.67	4.46	0.87	2.14	2.55	4.84	6.17	4.64
Potri.002G182300.1	747	2.05	2.11	2.81	0	3.01	1.15	2.84	5.34	4.12
Potri.002G182400.1	1500	2.63	2.12	3.96	3.32	4.52	3.49	2.74	2.88	3.33
Potri.002G182400.2	1470	0	0	0	0	0	0	0	0	0
Potri.003G022800.1	579	1.66	0.56	0	1.21	0.49	1.91	1.81	3.79	0.98
Potri.003G022800.2	453	0	0	0	0	0	0	0	1.18	0.32
Potri.003G046700.1	1209	9.17	12.39	4.41	1.15	1.72	0.69	0.74	0.56	0.39
Potri.003G046700.2	1047	0	0	0	0.15	0	0	0	0	0
Potri.003G089800.1	1116	3.31	1.98	1.5	12.38	14.7	8.37	2.09	0.81	4.97
Potri.003G089800.2	966	0	0	0	0	0	0.95	0	0.92	0
Potri.003G103500.1	909	0	0	0	0	0	0.14	0	0.15	0
Potri.003G113000.1	1071	1.03	1.43	0.97	2.37	3.24	3.28	0.73	2.17	3.62
Potri.003G149400.1	444	0	0	0	0	0	0	0	0	0
Potri.003G149700.1	903	0.31	0.16	0.15	50.09	84.86	77.48	0	0.31	0.97
Potri.003G166500.1	768	78.35	102.67	111.63	151.53	154.06	136.76	161.53	140.06	193.1
Potri.003G166500.2	606	0	0	3.96	0	6.91	12.07	0	0	5.72
Potri.004G038000.1	1056	2.49	4.35	5.77	2.07	2.47	0.8	4.7	1.82	8.4
Potri.004G049300.1	942	1.05	1.81	3.65	6.69	13.59	6.95	10.31	7.72	15.39
Potri.004G049500.1	1026	0	0	0	0	0	0	0	0	0
Potri.004G081000.1	2043	3.63	2.07	1.71	2.15	2.38	3.16	2.55	3.24	1.77
Potri.004G107200.1	1098	0	0	0	0.05	0	0	0	0	0
Potri.004G107400.1	1098	0	0	0	0.05	0	0	0	0	0
Potri.004G119400.1	498	1.37	0.7	0.96	4.16	0.6	2.92	1.59	1.67	1.48
Potri.004G181900.1	837	1.9	7.85	4.04	0	0.77	0.75	0.98	6.49	8.18
Potri.004G181900.2	777	0	0	0	0	0	0	0	0	0
Potri.004G230800.1	1167	2.33	2.17	4.27	1.13	1.16	0.56	0.66	0.05	0.51
Potri.004G230800.2	1167	2.33	2.17	4.27	1.13	1.16	0.56	0.66	1.11	0.51
Potri.005G058900.1	1209	9.4	9.46	11.77	19.16	16.85	20.1	12.59	17.67	17.35
Potri.005G064100.1	588	0	0.55	1.77	0.47	0.24	0.23	2.79	5.07	11.35
Potri.005G069500.1	924	12.15	18.24	19.3	220.3	343.42	97.22	40.69	74.69	116.03
Potri.005G082700.1	1179	0	0	0	0	0	0	0	0	0
Potri.005G098000.1	927	0	0	0.14	1.34	3.43	0	0	0	0
Potri.005G098000.2	870	0	0.17	0	0	0	0.29	0	0	0.14
Potri.005G098200.1	918	0.62	1.5	10.09	35	46	17.31	0	0	1.94
Potri.005G098200.2	915	0	0	0	1.46	1.36	0.68	0	0	0
Potri.005G098200.3	756	0	0.47	0.24	4.04	1.15	8.02	0.74	0.97	3.38
Potri.005G103200.1	762	0.78	1.96	1.63	0.17	0	0	0.73	5.17	5.78
Potri.005G116800.1	1137	0	0	1.04	1.91	1.19	0	2.05	0	0.96
Potri.005G116800.2	1029	2.02	1.29	0.93	0.29	0	1.66	0.25	0.87	1.24
Potri.005G116800.3	1029	2.02	1.29	0.93	0.29	0	1.66	0.25	0.87	1.24
Potri.005G116800.4	1047	0	0	0	0	0	0	0	0	0
Potri.005G180200.1	840	68.71	79.01	110.02	77.99	99.13	74.7	47	50.12	127.22
Potri.005G180200.2	675	9.58	18.75	30.72	22.31	37.17	30.35	13.56	13.69	43.8
Potri.005G200100.1	1752	12.34	21.32	20.78	42.09	73.01	36.25	22.99	88.84	61.76
Potri.005G200100.2	1713	0	0	0	0	0	0	0	0	0
Potri.005G200100.3	1440	0	0	0	0	0	0	0	0	0
Potri.005G200100.4	1392	0	0	0	0.45	1.42	0	0	0	1.62
Potri.005G205400.1	918	0.46	4.67	7.96	2.44	6.38	2.84	0	0	0.81
Potri.005G225800.1	858	0.34	0.85	3.45	22.3	18.19	21.38	67.58	25.87	88.96
Potri.005G255900.1	1167	0	0.12	0	0.41	0.21	0.41	0.66	0.81	0.62
Potri.006G028300.1	1209	0	0	0	0	0	0	0	0	0
Potri.006G028700.1	1032	0	0	0	0	0	0	0	0	0
Potri.006G028900.1	858	0	0	0	0	0	0	0	0	0
Potri.006G029200.1	705	0	0	0	0	0	0	0	0	0
Potri.006G029300.1	1278	0	0	0	0	0	0	0	0	0
Potri.006G029600.1	1251	0	0	0	0	0	0	0	0	0
Potri.006G030600.1	1299	0	0	0	0	0	0	0	0	0
Potri.006G030800.1	1254	0	0	0	0	0	0	0	0	0
Potri.006G051400.1	1143	0	0	0	0	0.21	0.1	0.11	0	0.09
Potri.006G129400.1	1014	0.14	0	0	0.72	0.12	1.32	0.26	0.68	0.72
Potri.006G152700.1	1374	1.06	0	0.79	0	0	0	0	0	2.39
Potri.006G152700.2	1374	1.06	0	0.79	0	0	0	0	0	2.39
Potri.006G152700.3	1368	0	2.98	0	1.24	1.19	2.07	3.18	5.78	0
Potri.006G152700.4	1368	0	2.98	0	1.24	1.19	2.07	3.18	5.78	0
Potri.006G152700.5	1374	1.06	0	0.79	0	0	0	0	0	2.39
Potri.006G152700.6	912	0	0	0	0.39	2.64	0.1	1.74	0.08	2.91
Potri.006G179800.1	846	0	0	0	0	0	0	0	0	0
Potri.006G209200.1	807	0.36	0.73	0	0.95	5.99	4.26	1.36	19.47	7.28
Potri.006G231300.1	1191	0	0	0	0	0.1	0.2	0.32	0	0.1
Potri.006G277000.1	1056	0	0	0	13.43	19.79	14.02	0.49	0.26	2.07
Potri.006G277000.2	1005	0	0.14	0	0	0	0	0	0	0
Potri.007G014400.1	1164	0	0	0	0	1.35	0	0	0	0
Potri.007G014400.2	1038	1.74	1.56	0	0	0	0	0	0	5.52
Potri.007G014400.3	1146	0	0	0	1.52	0.77	1.04	0	0	0
Potri.007G014400.4	1083	0	2.62	2.5	5.74	5.72	5.37	6.96	6.93	0
Potri.007G065400.1	918	1.2	0	3.5	1.26	3.43	1.69	0	0	2.04
Potri.007G065400.2	909	3.16	6.62	9.21	28.16	37.37	27.7	6.48	6.97	7.95
Potri.007G066300.1	909	0	0	0	0	0.42	0	0	0.15	0
Potri.007G099400.1	915	8.66	11.73	11.72	52.31	68.93	11.11	13.62	29.69	31.55
Potri.007G099400.2	915	8.66	11.73	11.7	52.31	68.93	11.11	13.62	29.69	31.55
Potri.007G099400.3	915	8.66	11.73	11.7	52.31	68.93	11.11	13.62	29.69	31.55
Potri.007G105000.1	591	0	0	2.27	7.07	15.09	12.55	8.58	3.45	18.78
Potri.007G105000.2	453	0	0.8	0	0.65	0	0	0	0	0
Potri.007G109100.1	1296	0	0	0	0	0	0	0	0	0
Potri.007G109100.2	1221	28.54	30.19	42.06	38.5	48.65	40.97	42.1	42.08	52.08
Potri.007G109100.3	1221	28.54	30.19	42.06	38.5	48.65	40.97	42.1	42.08	52.08
Potri.007G109100.4	1113	0	0.49	0.41	1.38	0.91	0.6	0.34	0.36	0
Potri.007G109100.5	1113	0	0.49	0.41	1.38	0.91	0.6	0.34	0.36	0
Potri.007G109100.6	1059	0	0	2.45	0.23	0	0.55	3.28	1.95	0
Potri.007G109100.7	1059	0	0	1.37	0.77	0.87	4.38	0.99	1.08	2.72
Potri.007G127700.1	780	0	0	0	0	0.17	0	0	0.74	0
Potri.007G135300.1	897	2.22	3.85	1.49	3.48	1.85	4.03	4.64	10.22	7.81
Potri.008G031800.1	1698	0	0	0	0	0	0	0	0.13	0
Potri.008G031800.2	1674	43.42	50.6	53.67	107.56	122.86	93.02	84.05	80.16	89.7
Potri.008G031800.3	1191	0	0.47	0.47	0.47	0	0	0	0	0
Potri.008G080000.1	960	0.15	0	0	15.14	12.11	9.5	0	0.29	0
Potri.008G081500.1	1023	1.34	1.85	1.76	0	1.23	2.15	0.59	0	0.57
Potri.008G081500.2	840	2.6	0.77	0.52	2.41	0.91	0	0.39	1.02	0.19
Potri.008G089000.1	852	0.68	2.22	6.18	17.91	34.26	15.21	1.11	1.67	18.54
Potri.008G116600.1	1287	14.59	18.04	11.26	23.34	21.6	18.8	37.12	34.88	41.01
Potri.008G116600.2	1158	1.88	0	5.51	0	0	3.61	7.79	17.07	0
Potri.009G019200.1	753	0	0	0	1.22	0	0.97	0	0.25	0
Potri.009G019200.2	753	18.85	37.64	22.01	1.22	3.6	0.97	10.03	87.63	71.91
Potri.009G019200.3	684	0	0	0	0	0	0	0	0	0
Potri.009G019200.4	681	0	0	0	0	0	0	0	0	0
Potri.009G019200.5	642	1.75	6.07	5.32	1.65	2.06	2.02	12.87	8.82	13.87
Potri.009G052200.1	1542	0	0	0	0	0	0	0	0	0
Potri.009G052300.1	1161	0	0	0	0	0	0	0.11	0	0
Potri.009G072100.1	669	0	0	0	0	0	0	0	0	0
Potri.009G141600.1	855	3.7	11.38	4.42	1.18	1.21	1.62	4.44	18.99	23.77
Potri.009G161300.1	1497	2.46	1.77	1.49	1.39	0.48	0.85	6.41	6.21	2.56
Potri.010G129700.1	1272	0	0	4.25	1.2	0.96	1.94	2.49	0.69	1.18
Potri.010G129700.2	1269	15.5	15.19	21.72	18.57	21.8	20.93	22.03	27.51	24.4
Potri.010G129700.3	1254	2.44	0	0.98	1.51	0	1.16	2.86	0	0
Potri.010G129700.4	909	0.75	0.71	0	1.01	0	0	1.11	1.69	0.9
Potri.010G166200.1	849	0	0	0.16	1.19	0.46	0.44	0.16	0	0.3
Potri.010G174600.1	900	0	0	0	1.66	1.28	1.11	0.75	0.47	0.14
Potri.010G176600.1	957	0.15	0.3	0	15.2	9.64	19.32	0	0	0
Potri.010G229700.1	1323	22.92	25	27.61	32.82	33.09	33.32	39.11	32.41	46.4
Potri.010G229700.2	1089	0	2.41	0	0	0	0	0.94	2.03	0
Potri.010G229900.1	1671	20.37	21.17	20.61	34.18	38.34	29.64	28.87	30.77	27.64
Potri.010G229900.2	1671	20.37	21.17	20.61	34.18	38.34	29.64	28.87	30.77	27.64
Potri.010G229900.3	1665	9.57	8.17	12.93	13.02	11.95	13.51	13.99	11.98	16.51
Potri.011G046700.1	1065	0	0	0	0	0.12	0.46	0	0	0.46
Potri.011G046700.2	1008	0	0	0	0	0	0	0.52	0.14	0
Potri.011G058400.1	1080	1.62	2.43	1.5	0	0.71	2.14	0.74	3.24	5.72
Potri.011G058400.2	933	4.89	2	2.2	1.06	0.38	0.25	6.98	7.26	0
Potri.011G058600.1	1011	0	0	0	0	0	0	0	0	0
Potri.011G115400.1	1077	0	0	0	0	0	0	0.18	0.13	0.45
Potri.011G121300.1	1389	0	0	0	0	0	0.08	0.18	0	0.17
Potri.011G123300.1	1029	14.43	18.62	41.51	30.04	26.34	19.3	48.66	43.08	184.84
Potri.011G123500.1	1068	1.16	6.64	7.27	6.57	6.74	7.03	5.12	5.38	17.16
Potri.011G149300.1	2094	19.66	24.09	30.42	31.06	32.87	29.14	35.58	56.64	55.59
Potri.011G149300.2	1944	0	0.47	0	0	0	0.63	3.04	5.07	0
Potri.011G149300.3	2019	0	0	1.3	1.36	2.49	0	2.75	0.86	0.33
Potri.011G149300.4	1830	0	0	0	0	0	0	0	0	0
Potri.011G149300.5	1176	0	0	0	0	0.81	2.51	0	1.14	2.52
Potri.011G153300.1	1269	1.27	5.97	5.57	8.46	6.59	8.03	23.34	20.62	33.04
Potri.012G001400.1	1080	2.68	0	2.73	83.93	67.88	90.35	13.19	11.34	25.02
Potri.012G001400.2	879	0	3.12	2.16	28.43	25.19	9.59	6.67	6.33	18.28
Potri.012G001400.3	780	0	0	0	0	0	0	0	0	0
Potri.012G007500.1	1827	15.03	18.8	16.33	17	24.83	12.6	22.22	155.58	183.34
Potri.012G007500.2	1548	0	0	0	1.66	3.71	3.03	4.76	14.72	47.46
Potri.012G023900.1	516	0.33	0	0.3	0	0	0.28	0.3	0	1.13
Potri.012G024100.1	516	0	0	0	0	0	0	0	0	0.85
Potri.012G024200.1	663	0.23	0	0	0	0	0.2	0.22	0.68	0.81
Potri.012G024200.2	504	0	0	0	0	0	0	0	0	0
Potri.012G038100.1	729	3	2.84	1.99	0.44	1.22	0	1.29	2.34	0.48
Potri.012G038100.2	726	1.52	0.48	0.51	0.45	0.62	0.72	2.19	4.77	0.96
Potri.012G056300.1	966	0	0	0	0	0	0	0	0	0
Potri.012G056300.2	927	0	0.15	0	1.74	4.11	2.54	0	0.6	0.54
Potri.012G103500.1	759	0	0	0	0.9	0	0.87	0	0	0
Potri.012G103500.2	729	0.62	0.21	0.38	3.35	3.12	1.4	3.28	3.64	2.15
Potri.012G126500.1	1113	0.74	0.12	0.46	2.05	0.22	1.19	0.47	2.2	2.38
Potri.013G054000.1	1107	2.48	4.24	10.46	3.15	4.24	1.96	1.53	2.21	8.18
Potri.013G054200.1	1170	0.12	0.47	0.55	41.61	68.39	29.15	7.58	6.12	6.34
Potri.013G079700.1	837	0.46	0.64	1.4	0.86	1.69	0.57	2.35	3.62	3.5
Potri.013G079700.2	837	0.46	0.64	1.4	0.86	1.69	0.57	2.35	3.62	3.5
Potri.013G079700.3	621	0	0	0	0.33	0.53	0.08	0	0	0
Potri.013G079700.4	621	0	0	0	0.33	0	0.08	0	0	0
Potri.013G079700.5	522	0	0	0	0	0	0	0	0	0
Potri.013G079700.6	837	0.46	0.64	1.4	0.86	1.69	0.57	2.35	3.62	3.5
Potri.013G079700.7	513	0.31	0	0	0	0	1.1	3.26	2.04	3.6
Potri.013G079700.8	444	0	0	0	0	0	0	0	0.8	2.79
Potri.013G092400.1	1023	0	0.14	0	4.17	1.83	5.6	0	0	0
Potri.013G113100.1	960	0	0.15	0.27	1.15	0.79	0.77	0	1.31	1.93
Potri.014G025700.1	879	5.61	7.64	11.74	7.34	9.13	10.75	8.74	8.54	15.5
Potri.014G025700.2	879	5.61	7.64	11.75	7.34	9.13	10.75	8.74	8.54	15.5
Potri.014G041300.1	1236	0	0	0	0	0	0	10.41	0	0
Potri.014G041300.2	1230	3.29	0	0	0	0	0.02	0	7.44	6.46
Potri.014G041300.3	1248	6.49	13.63	23.25	30.55	42.61	33.26	17.2	22.83	31.81
Potri.014G041300.4	1158	1.3	1.97	2.55	0	5.57	0.37	3.61	3.57	6.99
Potri.014G041300.5	1158	1.3	1.97	2.55	0	5.57	0.37	3.61	3.57	6.99
Potri.014G041300.6	1230	3.29	0	0	0	0	0.02	0	7.44	6.46
Potri.014G041300.7	1248	6.49	13.63	23.25	30.55	42.61	33.26	17.2	22.83	31.81
Potri.014G041300.8	1158	1.3	1.97	2.55	0	5.57	0.37	3.61	3.57	6.99
Potri.014G064600.1	369	0	0	0	0	0	0	0	0	0
Potri.014G075900.1	1785	0	0.07	0.11	0.1	0.08	0	1.07	0.65	0.54
Potri.014G076000.1	666	0	0	0	1.31	0.82	0.95	0	0	0.62
Potri.014G076000.2	606	0	0	0	1.08	1.16	1.6	0.85	0.77	0.56
Potri.014G076000.3	606	0	0	0	1.08	1.16	1.6	0.85	0.77	0.56
Potri.014G076100.1	1947	0.26	1.26	1.33	0.43	0.41	1.05	2.28	5.78	6.5
Potri.014G104800.1	1149	0.24	2.15	1.78	1.35	0.96	0.84	2.13	3.65	6.58
Potri.014G107600.1	498	1.37	2.09	3.82	0.89	1.81	1.75	5.41	3.68	3.56
Potri.014G107700.1	738	0	0	0	0	0	0	0	0	0
Potri.014G107700.2	738	0	0	0	0	0	0	0	0	0
Potri.014G107900.1	825	0	0	0	0.15	0	0	0	0.17	0.15
Potri.014G108000.1	741	0	0	0	0	0	0	0	0	0
Potri.014G108000.2	636	0	0	0	0	0	0	0	0	0
Potri.014G108100.1	1014	6.17	5.95	7.21	8.42	7.41	8.31	11.27	13.34	16.77
Potri.014G163600.1	1182	0	0	0	0	0	0	0	0	0
Potri.015G002900.1	1257	0	0	0	0.09	0.1	0.19	0	0	0
Potri.015G004100.1	1767	8.27	9.93	13.63	16.16	20.01	18.41	23.82	20.42	32.61
Potri.015G007000.1	459	0	0	0	0	0	0	0	0	0
Potri.015G020000.1	1080	0	0	0.24	63.74	42.69	91.52	2.05	1.39	4.04
Potri.015G030200.1	729	1.75	0.31	0	0.48	0.37	1.42	1.44	2.16	0.48
Potri.015G030200.2	726	0.5	0.31	0.19	0.24	0.37	0.36	0.88	0.88	0.24
Potri.015G046800.1	960	0	0.15	0	2.57	7.63	2.95	0	0.15	1.16
Potri.015G102100.1	732	1.84	0.41	0	4.81	4.56	4.26	5.37	1.21	2.5
Potri.015G102100.2	681	0	0	0	0	0	0	0	0	0
Potri.015G127400.1	1092	0.25	0.38	0.71	1.77	1.25	1.33	1.07	1	1.99
Potri.015G127400.2	1092	0.25	0	0	0	0	0	0	0	0
Potri.016G027900.1	1023	0	0	0	0.12	0.12	0	0	0	0
Potri.016G055500.1	1938	0	0	0	0	0	0	0	0	0
Potri.016G076000.1	777	0	0	0	0	0	0	0.18	0	0
Potri.016G076000.2	768	0	0	0	0	0	0	0	0	0
Potri.016G076100.1	765	0.19	0.39	0.36	0.68	1.9	1.34	0.36	3.81	3.21
Potri.016G088300.1	942	0	0	0	0	0	0	0	0	0
Potri.017G016700.1	900	1.9	5.43	5.04	9.28	7.95	8.86	22.22	19.73	16.25
Potri.017G031000.1	765	0	0	0	0	0	0	0	0	0
Potri.017G031300.1	765	0	0	0	0	0	0	0	0	0
Potri.017G031600.1	765	0	0	0	0	0	0	0	0	0
Potri.017G058100.1	1227	0	0	0.21	0.48	0.2	0.58	0	0	0
Potri.017G063300.1	744	23.78	30.71	22.08	40.02	79.01	46.79	29.88	61.19	92.73
Potri.017G082000.1	1203	2.03	1.36	3.7	7.01	3.96	8.32	0.75	0.22	0.2
Potri.017G086200.1	1059	6.52	4.86	13.34	2.63	6.93	7.79	6.53	9.19	20.31
Potri.017G086200.2	930	0	0	0	0	0	0	0	0	0
Potri.017G104900.1	546	0	0	0	0	0	0	0	0	0
Potri.017G139500.1	2031	1.76	1.52	1.18	2.1	1.43	2.12	3.05	3.57	1.5
Potri.018G003800.1	1044	0	0	0.12	7.91	8.23	6.17	0	0.13	0.7
Potri.018G049300.1	1110	0	0	0	1.52	0.44	1.74	0	0.25	0.65
Potri.018G068700.1	1359	3.72	4.34	2.3	1.38	0.97	0.86	6.77	6.33	2.57
Potri.018G095000.1	1299	0	0	0	0	0	0	0	0	0
Potri.019G031400.1	1104	3.23	6.63	24.72	28.23	54.95	26.87	4.7	6.29	20.89
Potri.019G031600.1	1191	2.96	1.95	1.92	40.47	76.97	36.68	25.62	19.9	35.4
Potri.019G031600.2	1104	0	0	0	0	0	0	0	0	0
Potri.019G063000.1	651	0	0	0	0	0	0	0	0	0
Potri.019G066000.1	1107	0	0	0	20.65	12.05	15.03	0	0	0
Potri.019G083600.1	969	0	0	0	1.14	0.91	0.76	0.41	0	0.51
Potri.019G083600.2	963	0.15	0	0.27	0	0	0	0	0	0
Potri.019G099800.1	1050	0	0	0	0	0	0.58	0	0	0
Potri.019G099800.2	1035	0	0	0.13	0	0	0	0.25	0	0.12
Potri.019G099900.1	1071	0	0	0	0	0	0	0	0	0
Potri.019G099900.2	1056	0	0	0	0	0	0	0	0	0
Potri.019G099900.3	1044	0.53	0	0.37	0.81	0.72	2.1	0	1.05	1.05
Potri.019G099900.4	1071	0	0	0	0	0	0	0	0	0
Potri.019G099900.5	1056	0	0	0	0	0	0	0	0	0
Potri.T074200.1	4575	0.64	1.71	1.98	0.15	0.35	0.45	1.19	2.02	1.15
